# Supplementary material for: Effect of Paternal Genome Excess on the Developmental and Gene Expression Profiles of Polyspermic Zygotes in Rice
Source: Plants (Basel). 2021 Jan 28;10(2):255. doi: 10.3390/plants10020255 (PMC7911625; doi:10.3390/plants10020255)
Supplement: Supplementary file 1 [file plants-10-00255-s001.xlsx]

## Sheet: supplemental Table 1
	Supplemental Table 1. Developmental profiles of diploid and polyspermic rice zygotes
	Ploidy	Gametes used for fusion	No. of zygotes produced	No. of zygotes that developed to specific growth stages
				Karyogamy	Two-celled embryo	Globular-like embryo	Cell mass
	2x	Egg + Sperm	40*	36	36	36	36
	3x	Egg + Sperm + Sperm	68*	60	38	35	32
	*Total number of cells or embryos determined in the present study and in an earlier study by Toda et al. (2018)

## Sheet: supplemental Table 2
	Supplemental Table 2. Identified genes with putatively up-regulated expression levels in polyspermic zygotes
	Gene ID	ES_rep.1	ES_rep.2	ES_rep.3	ES_rep.4	ES_rep.5	ESS_rep.1	ESS_rep.2	ESS_rep.3	ESS_rep.4	ESS_rep.5	p value	q value	Description
	Os01g0115600	0	0	0	0	0	51	157	34	20	237	2.16963e-05	0.0190085	Similar to LRK14
	Os01g0136000	0	0	0	0	0	0	1437.12	306.26	540.97	22.45	6.81471e-08	0.000202997	Similar to cytosolic class I small heat-shock protein HSP17.5
	Os01g0149900	0	0	1	0	0	152	142	119	1	581	6.02705e-06	0.00748057	Conserved hypothetical protein
	Os01g0612500	1	0	0	0	0	3	2	2069	77	0	2.15727e-05	0.0190085	Phospholipase/carboxylesterase domain containing protein
	Os01g0760000	1	0	0	0	0	37	180	83	64	325	5.65525e-06	0.00743199	Similar to dynein light chain
	Os01g0778500	0	0	0	0	0	77	90	11	44	749	1.5596e-06	0.00268023	Similar to predicted protein
	Os01g0794800	4.06	3.71	2.46	0	2.04	480.02	67.25	746.73	227.29	1.25	4.17262e-06	0.00564972	Similar to subtilase
	Os01g0866200	5829.36	12958.7	4568.58	4763.02	12047.4	20038.6	36985	42881.3	18746.3	22936.2	1.08201e-05	0.0117918	Similar to histone H3
	Os02g0773200	53	8	410	13	6	108	1013	7398	1200	5881	1.38833e-05	0.0140985	UspA domain containing protein
	Os03g0119900	4874.44	11997.4	2363.72	4464.71	6212.11	15537.2	26585.6	23091.9	12872.2	33098.2	6.92889e-06	0.00836748	Similar to histone H4
	Os03g0217900	782	2678	840	2430	372	5467	25354	24152	8021	9703	7.15574e-09	3.21997e-05	Hypothetical protein
	Os03g0227800	3103.85	3349.87	2061.33	1194.2	832.88	9442.29	7861.22	6007.64	4346.13	18159.4	3.8092e-06	0.00549041	Conserved hypothetical protein
	Os03g0292100	414	340	352	310	508	1504	1024	2297	807	1102	8.04923e-05	0.0473231	Hypothetical conserved gene
	Os03g0670700	1193.87	717.02	1040.16	331.53	501.88	5706.67	1598.05	1440.75	1038.6	8931.22	4.9598e-05	0.0335779	Similar to glycine rich RNA binding protein
	Os03g0675600	0	0	1	0	0	0	248	79	2	1692	9.72737e-06	0.010866	Similar to phytosulfokines 3 precursor
	Os04g0253000	1153.41	7	677.47	7.28	462.14	1842.38	12108.9	3470.31	5691.86	7378.65	7.25418e-05	0.0432175	Similar to histone H1
	Os04g0565500	0	0	0	0	0	162	186.5	356	612	0	2.92561e-07	0.000688011	Similar to OSIGBa0158F05.8 protein
	Os04g0668800	551.11	359.68	453.91	312.44	258.53	2295.67	1813.34	544	1498.77	4116.04	2.67839e-06	0.00443244	Putative thiol-disulphide oxidoreductase DCC family protein
	Os05g0152201	2473	932	2238	727	1137	3571	6780	5364	2848	23987	5.8428e-06	0.00745909	Conserved hypothetical protein
	Os05g0475400	0	0	0	0	0	100.16	493.46	0	101	125.96	1.89537e-05	0.0172834	Similar to alanine:glyoxylate aminotransferase-like protein
	Os06g0597250	4131	8834	9116	6169	6909	24778	16859	13472	15138	23217	4.36144e-05	0.0317225	Similar to B protein
	Os06g0670300	0	0	0	0	0	450	14	127	113	0	5.74616e-05	0.0362603	MYB-like transcription factor
	Os07g0483500	0	0	0	0	0	0	3.08	309.13	284.45	299.76	2.29483e-05	0.0193467	Similar to phosphoribosyltransferase
	Os08g0388300	0	0	1	0	0	121	195.76	122.57	164.16	15	7.67692e-06	0.00902684	NB-ARC domain containing protein
	Os08g0409900	0	0	1	0	0	172	5	528	18	58	1.6301e-05	0.0161859	Major facilitator superfamily protein
	Os09g0411500	1136	1619.84	1230.93	1472	1016	3181	4614	6839.69	1280	3711	8.55371e-05	0.049636	Similar to predicted protein
	Os09g0433600	1439.07	1822.56	2293.92	1505.79	1194.49	2942.12	6894.6	9306.11	4777.34	2462.69	5.30323e-05	0.035367	Similar to histone H4
	Os09g0457100	0	0	0	0	4	175.22	65.93	113	16.8	550.33	4.83442e-05	0.0332326	Cytochrome P450 family protein
	Os09g0483400	1037.71	41.93	1136.01	356.04	230.79	4653.89	19791.9	839.01	11056.5	3718.01	1.27122e-06	0.00227203	Similar to ubiquitin/ribosomal fusion protein
	Os09g0551600	7847.9	7640.87	8144.89	8864.93	8238.79	15920.9	25437.9	23669	12317.8	22156.9	5.76178e-05	0.0362603	Similar to HMGd1 protein
	Os10g0539500	7184.79	12077.2	8557.77	5657.07	7539.99	17175.1	39708.3	31271.9	22883.7	30051.9	1.22891e-06	0.00227203	Similar to histone H4
	Os11g0222800	0	0	0	0	0	1.03	14.1	904.45	0	107.21	6.49177e-05	0.0402869	Similar to LGC1
	Os11g0533400	0	0	0	0	0	17	190	1270	269	387	5.85298e-11	6.53807e-07	Conserved hypothetical protein
	Os11g0550100	0	0	0	0	0	114	100	83	1	1291	3.74217e-07	0.000836038	Similar to NB-ARC domain containing protein
	Os12g0127200	9	2	5	0	0	555.71	76.88	20.23	121	471.54	3.96049e-05	0.0299937	Harpin-induced 1 domain containing protein
	Os12g0438000	2566.11	3661.97	1786.03	2175.91	2782.86	4701.73	9605.89	12493.7	5131.49	8831.83	1.30119e-05	0.0138428	Similar to histone H2A

## Sheet: supplemental Table 3
	Supplemental Table 3. Identified genes with putatively down-regulated expression levels in polyspermic zygotes
	Gene ID	ES_rep.1	ES_rep.2	ES_rep.3	ES_rep.4	ES_rep.5	ESS_rep.1	ESS_rep.2	ESS_rep.3	ESS_rep.4	ESS_rep.5	p value	q value	Description
	Os01g0341200	0	226	164	218	2454	0	3	1	3	4	3.76847e-06	0.00549041	Tubulin, conserved site domain containing protein
	Os01g0611900	116.74	201.95	95.18	100.81	20.87	0	0	0	0	0	2.2381e-05	0.0192313	Pentatricopeptide repeat domain containing protein
	Os01g0622033	0	252.45	299.27	446	843.55	0	7.53	1.36	0	0	8.79237e-05	0.0497292	Hypothetical gene
	Os01g0737700	931	609	46	302.17	187.1	2	0	1	0	0	7.20642e-09	3.21997e-05	Similar to OSIGBa0101A01.4 protein
	Os01g0804200	272	394	214	571	121	0	1	0	0	0	4.58359e-09	2.92577e-05	Cytochrome P450 of the CYP94 subfamily, response to wounding and salt stress
	Os01g0931400	600.38	786.36	836	638	738.11	119	29	17	102.22	33.96	8.75802e-05	0.0497292	Thiamin pyrophosphokinase, eukaryotic domain containing protein
	Os02g0281200	242.84	270.52	1025.17	1774	194.65	1	0	2	0	0	4.58199e-12	6.82441e-08	Similar to NBS-LRR protein
	Os02g0483500	2670.99	5784.97	4601.25	2175.56	1581	388	769	346	271	505	8.09081e-07	0.00164324	Transferase family protein
	Os02g0755900	134	0	163	383	292	1	0	0	0	0	4.46413e-05	0.0317225	UDP-glucuronosyl/UDP-glucosyltransferase domain containing protein
	Os02g0812000	378.82	0	50	66	549	1	0	0	0	0	5.70598e-05	0.0362603	NAD(P)-binding domain containing protein
	Os03g0299800	138.91	293	422	0	131.94	0	0	0	0	0	1.38587e-05	0.0140985	Protein of unknown function Cys-rich family protein
	Os03g0321700	64.48	2754.24	3305.31	2721.01	1677.1	401.98	53	90	193	174.93	7.1717e-05	0.0432175	Similar to WRKY transcription factor 55
	Os04g0177300	161	499	410	2358	7114	5	36	7	3	17	1.40403e-10	1.2547e-06	HIP116, Rad5p N-terminal domain containing protein
	Os04g0403500	422.01	0	192.01	164.42	124.56	0	0	0	0.04	0	2.44476e-05	0.020229	NAD(P)-binding domain containing protein
	Os04g0503600	1013	12457	1358	949	2271	349	3	309	42	193	3.33272e-05	0.0256746	Similar to OSIGBa0112M24.5 protein
	Os04g0510600	618	0	0	281.99	1370	0	0	0	0	0	8.1697e-06	0.00935996	Tetratricopeptide-like helical domain containing protein
	Os04g0584201	271.81	205.19	240.49	40.71	84.62	0	0	1.12	0	0	4.06275e-06	0.00564972	Hypothetical protein
	Os05g0164800	146.55	60.37	203.62	152.48	17	0	0	0	0	0	1.8029e-05	0.0167828	Similar to zinc transporter 6, chloroplast precursor
	Os05g0203800	0	873.37	1033	26	889	0	0	0	0	0	5.27455e-08	0.000168341	Transcription factor, floral organ development
	Os05g0244700	284.95	1528.09	572.84	1352.15	1806.97	55.11	43.37	0	51.74	0	4.41918e-05	0.0317225	Aminotransferase, class IV family protein
	Os05g0594200	4	110	243	1587.38	127	1	0	0	0	0	1.82019e-07	0.00047841	Similar to cation/proton exchanger 1a
	Os06g0520600	4249	9034	7771	10615	8964	2251	1584	638	1042	2871	1.713e-05	0.0166392	Similar to zinc finger CCCH type domain containing protein ZFN-like 1
	Os06g0591200	82	86	66	0	669	0	0	0	0	0	4.55446e-05	0.0317972	Conserved hypothetical protein
	Os07g0170000	638	1596.92	1015	132	1338.95	140	96	92	11	15	6.89562e-05	0.0422069	Similar to Brn1-like protein
	Os07g0668900	125.73	118.43	26	121	46	0	0	0	0	0	5.51871e-05	0.0362603	Similar to serine/threonine-protein kinase PBS1
	Os08g0191300	1793	4784	4043	7093	5642	885	460	342	223	433	6.61462e-09	3.21997e-05	Conserved hypothetical protein
	Os08g0197300	498	176	51	44	35	0	0	1	0	1	2.58512e-05	0.0210015	F-box domain, cyclin-like domain containing protein
	Os08g0224700	3010.85	4052.09	3697.89	3771.04	2916.02	778.99	1208.93	447.77	448.42	1054.79	3.25212e-05	0.0254932	Similar to 26S proteasome subunit RPN2a
	Os08g0406900	0	642.25	1471	709.85	2122.34	1	2	0	0	0	1.38584e-09	1.03204e-05	Hypothetical protein
	Os09g0133600	160.39	1073.91	1061.16	1259.27	1452.89	0	0	0	0	0	3.80426e-20	1.69982e-15	Fibrillin, plastoglobule (PG) formation and lipid metabolism in chloroplasts
	Os09g0433650	412	4750	3051	1096	5401	57	102	11	116	701	3.16016e-05	0.0252147	Tobacco mosaic virus coat protein family protein
	Os09g0498700	176	161	62	136	670	1	2	5	0	0	1.78413e-05	0.0167828	F-box domain, cyclin-like domain containing protein
	Os09g0549300	5	671	282	113	0	0	0	0	0	0	4.47276e-05	0.0317225	Flavin-containing monooxygenase FMO family protein
	Os09g0552600	1353	3195	2342	2551.57	1809.95	363	224	264	241	232	1.20485e-07	0.000336468	RmlC-like jelly roll fold domain containing protein
	Os10g0552400	249	3160	324	2694	956	4	3	0	0	2	1.8209e-16	4.06807e-12	U-box E3 ubiquitin ligase
	Os11g0213000	823	98	32	4	3001.07	2	2	2	0	7	4.6573e-07	0.000990939	Similar to protein kinase domain containing protein, expressed
	Os11g0295900	1110	2572	3050	2628	3592	204	110	2	264	92	3.26161e-06	0.00502535	AP2-transcription factor, initiation of zygotic development
	Os11g0437600	66	1	566	871	1559	0	1	0	0	0	1.21398e-08	4.17254e-05	Protein of unknown function DUF506, plant family protein
	Os11g0619800	109	447	436	69	41	0	0	0	0	0	2.597e-07	0.000644663	Kelch related domain containing protein
	Os12g0135800	126.49	870.92	380.51	52	151	0	0	0	0	0	9.13916e-09	3.40297e-05	Alpha/beta hydrolase fold-3 domain containing protein
	Os12g0268000	0	1079.69	555.53	406.92	884.45	0	0	4	2	2.29	1.17115e-06	0.00227203	Cytochrome P450 monooxygenase, tryptamine 5-hydroxylase
	Os12g0283400	0	955	1	4	4556	0	1	0	0	0	2.9805e-06	0.00475624	Pectinesterase inhibitor domain containing protein
	Os12g0637100	394	146	156	597	1806	7	12	3	5	5	8.00971e-09	3.25354e-05	Similar to purple acid phosphatase

## Sheet: supplemental Table 4
	Supplemental Table 4. GO enrichment analysis of up-regulated genes in polyspermic zygotes
	go_id	p-value	hit_num	gene_num_in_GO_class	Description	hit_genes
	31497	1.5849e-06	4	68	Chromatin assembly	OS09T0433600|OS04T0253000|OS03T0119900|OS10T0539500
	71824	1.5849e-06	4	68	Protein-DNA complex subunit organization	OS09T0433600|OS04T0253000|OS03T0119900|OS10T0539500
	34728	1.5849e-06	4	68	Nucleosome organization	OS09T0433600|OS04T0253000|OS03T0119900|OS10T0539500
	6334	1.5849e-06	4	68	Nucleosome assembly	OS09T0433600|OS04T0253000|OS03T0119900|OS10T0539500
	65004	1.5849e-06	4	68	Protein-DNA complex assembly	OS09T0433600|OS04T0253000|OS03T0119900|OS10T0539500
	6323	1.7816e-06	4	70	DNA packaging	OS09T0433600|OS04T0253000|OS03T0119900|OS10T0539500
	6333	1.7816e-06	4	70	Chromatin assembly or disassembly	OS09T0433600|OS04T0253000|OS03T0119900|OS10T0539500
	71103	7.1499e-06	4	99	DNA conformation change	OS09T0433600|OS04T0253000|OS03T0119900|OS10T0539500
	34622	1.0871e-05	4	110	Cellular protein-containing complex assembly	OS09T0433600|OS04T0253000|OS03T0119900|OS10T0539500
	65003	1.1677e-05	4	112	Protein-containing complex assembly	OS09T0433600|OS04T0253000|OS03T0119900|OS10T0539500
	6325	1.2096e-05	4	113	Chromatin organization	OS09T0433600|OS04T0253000|OS03T0119900|OS10T0539500
	43933	1.8035e-05	4	125	Protein-containing complex subunit organization	OS09T0433600|OS04T0253000|OS03T0119900|OS10T0539500
	22607	2.5153e-05	4	136	Cellular component assembly	OS09T0433600|OS04T0253000|OS03T0119900|OS10T0539500
	51276	3.2362e-05	4	145	Chromosome organization	OS09T0433600|OS04T0253000|OS03T0119900|OS10T0539500
	44085	0.00012722	4	206	Cellular component biogenesis	OS09T0433600|OS04T0253000|OS03T0119900|OS10T0539500
	6996	0.00016687	4	221	Organelle organization	OS09T0433600|OS04T0253000|OS03T0119900|OS10T0539500
	16043	0.0015016	4	395	Cellular component organization	OS09T0433600|OS04T0253000|OS03T0119900|OS10T0539500
	71840	0.0027338	4	465	Cellular component organization or biogenesis	OS09T0433600|OS04T0253000|OS03T0119900|OS10T0539500
	8283	0.0079751	1	6	Cell population proliferation	OS03T0675600

## Sheet: supplemental Table 5
	Supplemental Table 5. Primers used for semi-quantitative RT-PCR
	Target locus	Forward (5’-3’)	Reverse (5’-3’)
	Os03g0321700	GAGTCCGCATCAATCACACC	TTGGTTCTTGAGCCCCAGAT
	Os04g0253000	CCTCCTACAAGCTCTCCGAC	GGCAGCCTTTGTACAGATCC
	Os06g0670300	GAGAGGAGTTCGGCAGTACA	TTGATGGCATTGATGAGCGG
	Os11g0295900	CACCAACTGGCTCGGCTTC	TCATAGCGTCTTCTCCCCC
	Os02g0161900 (ubiquitin)	TCCGTGGTGGTCAGTA	ACTGCTGTCCCACAGG
